# Supplementary material for: Pectin supplementation accelerates post-antibiotic gut microbiome reconstitution orchestrated with reduced gut redox potential
Source: ISME J. 2024 Jun 10;18(1):wrae101. doi: 10.1093/ismejo/wrae101 (PMC11203915; doi:10.1093/ismejo/wrae101)
Supplement: Supplementary_material_1_wrae101 [file supplementary_material_1_wrae101.xlsx]

## Sheet: Table S1
Table S1. Composition of nutrient contents of basal diet in the experiments
Items	Content
Water (g)	≤ 100
Crude protein (g)	≥ 180
Crude fat (g)	≥ 40
Crude fiber (g)	≤ 50
Crude ash (g)	≤ 80
Vitamin A (IU)	≥ 7000
Vitamin E (IU)	≥ 60
Fe (mg)	≥ 100
Zn (mg)	≥ 30
Ca (g)	10~18
Total P (g)	6~12
Ca:total P	1.2:1 - 1.7:1
Lys (g)	≥ 8.2
Met + Cys (g)	≥ 5.3
Vitamin B1 (mg)	≥ 8
Vitamin D (IU)	≥ 800
Mn (mg)	≥ 75
Se (mg)	0.1 ~ 0.2

## Sheet: Table S2
Table S2. Six commercially available pectins
	Source	Esterification degree	Galacturonic	Brand	Item number
Pectin 1	Citrus	≥ 58.0%	≥ 68.5%	Solarbio	P8032
Pectin 2	Citrus	——	≥ 65.0%	FEIYUBIO	FY22753
Pectin 3	Citrus	＞ 70.0%	≥ 65.0%	Yuanye	S11083
Pectin 4	Citrus	——	≥ 74.0%	9dingchem	ZO297
Pectin 5	Apple	——	≥ 65.0%	Yuanye	S11082
Pectin 6	Citrus	——	≥ 58.0%	Solarbio	P8030

## Sheet: Table S3
Table S3. Scoring scheme for histological evaluation of rat colon (take the criterion of intestinal inflammation as an example)
	Criterion	Definition	Score value
Inflammatory cell infiltrate	Severity (leukocyte density of lamina propria area in filtrated in evaluated hpf)	No infiltrate	0
		Minimal acute (<10%)	0.25
		Mild chronic (10-25%, scattered neutrophils)	0.5
		Moderate chronic (26-50%)	0.75
		Marked (>51%, dense infiltrate)	1
	Extent (expansion of leukocyte infiltration)	Mucosal	0.5
		Mucosal and submucosal	0.75
Epithelial changes	Hyperplasia (increase in epithelial cell numbers in longitudinal crypts, visible as crypt elongation)	No hyperplasia	0
		Minimal (<25%)	0.25
		Mild (26-35%)	0.5
		Moderate (36-50%, mitoses in the upper third of the crypt epithelium)	0.75
		Marked (>51%, mitoses in crypt epithelium distant from crypt base)	1
	Goblet cell loss (reduction of goblet cell numbers relative to baseline goblet cell numbers per crypt)	No loss	0
		Minimal (<25%)	0.25
		Mild (26-35%)	0.5
		Moderate (36-50%)	0.75
		Marked (>51%)	1
Mucosal architecture	Ulceration (epithelial defect reaching beyond muscolaris mucosae)	No ulcers	0
		Ulcers	0.25
	Granulation tissue (connective tissue repair with new capillaries, surrounded by infiltrating cells, hypertrophied areas)	No granulation tissue	0
		Granulation tissue	0.25
	Mucosal thickness and crypt depth	No thickening	0
		Thickening	0.5
	Glandular rarefaction	No rarefaction	0
		Rarefaction	0.5
	Dysplasia	No dysplasia	0
		Dysplasia	0.5
		MAX SCORE	6

## Sheet: Table S4
Table S4. The relative abundances (TPM) of genera restored earlier in PEC rats than in SP rats based on 16S rRNA gene sequencing
Genus	D6			D8		D10		D12
	CON	SP	PEC	SP	PEC	SP	PEC	CON	SP	PEC
A2	0.0569097	0	0.0107034	0.00056333	0.0355025	0.00112662	0.362826	0.0659112	0.00394397	0.118308
Alloprevotella	0.974781	0	1.63664	0.0568981	0.127923	0.0844974	0.238857	1.10024	1.44621	0.839439
Anaerovorax	0.123396	0	0.0614068	0.00281689	0.00957948	0.00225324	0.0354898	0.0974679	0.0490203	0.117177
Bacteroides	1.41215	0.0343656	1.29123	0.624218	12.8963	1.12663	18.6654	17.4676	15.4095	6.88618
Bacteroides pectinophilus group	0.162829	0.000563406	0.113804	0.00056333	0.0580235	0.0011267	0.153238	0.0704169	0.00619798	0.545294
Butyricicoccus	0.0642374	0	0.0445038	0.00056333	0	0	0.00281657	0.0242256	0.00845154	0.0371814
Colidextribacter	1.28577	0.00281695	0.746466	0.309868	0.209642	0.278853	0.891836	1.39103	0.407918	1.7825
Eubacterium ventriosum group	0.0259193	0	0.0118307	0.0011267	0.0191606	0.00281659	0.0292949	0.03324	0.00507117	0.0163384
Eubacterium xylanophilum group	0.497533	0.00845051	0.351539	0.041692	0.0214143	0.0338008	0.0478833	0.235488	0.196625	0.601738
GCA-900066575	0.253553	0	0.127319	0.0084508	0.100281	0.0107035	0.27773	0.0850739	0.0878972	0.396075
Muribaculum	0.074376	0	0.0777437	0	0.0450804	0.00168997	0.0940733	0.0264783	0.0461968	0.0287322
Negativibacillus	0.155512	0.000563406	0.101402	0.0253535	0.00676293	0.0360542	0.0777487	0.0980319	0.0974742	0.073237
Prevotellaceae NK3B31 group	0.228778	0	0.215208	0.0557717	1.37846	0.0456297	4.05792	3.28119	10.2622	4.83337
Prevotellaceae UCG-001	0.200037	0.0011267	0.127883	0.0247885	1.89984	0.036617	1.96432	1.91161	1.58443	1.05402
Rodentibacter	0.0214114	0.19492	0.298552	0.123945	0.375163	0.193216	0.113234	0.0230998	0.0129581	0.0107033
Roseburia	0.987712	0.00169022	0.629281	0.0636647	0.208464	0.0850648	0.380828	1.45077	0.394947	1.40838
Tuzzerella	0.0383158	0	0.0202814	0	0.00112696	0	0.000563406	0.0512672	0.0552178	0.0467589
UBA1819	0.0743795	0	0.0563359	0.0107048	0.250151	0.0101402	0.510374	0.14086	0.227067	0.157176
UCG-005	0.805686	0.00901331	0.610671	0.0107047	0.0146527	0.00732342	0.024788	0.0991493	0.0264794	0.143662
UCG-009	0.110434	0	0.0754904	0.00394355	0.00281762	0.00056331	0.046199	0.0878836	0.0185935	0.155493
Clostridium sensu stricto 1	0.922896	0.53122	1.21845	13.2843	1.16106	13.4491	0.763326	1.08401	3.67969	1.00331

## Sheet: Table S5
Table S5. The relative abundances of predicted functional pathways restored earlier in PEC rats than in SP rats based on 16S rRNA gene sequencing
Genus	D6			D8		D10		D12
	CON	SP	PEC	SP	PEC	SP	PEC	CON	SP	PEC
Cell cycle - Caulobacter	241071	112318	205950	245971	203825	255385	224111	234471	267912	224689
Protein processing in endoplasmic reticulum	34267.6	10336.8	29012.5	35640.3	28840.3	36984.3	34654.5	36611.8	41418.3	33621.5
RNA degradation	221896	127064	193452	235845	197507	243750	219042	220578	246082	210405
Base excision repair	200095	125414	178417	201801	179915	210508	184497	182019	214182	181992
DNA replication	331215	162298	286419	340921	289715	354822	304114	308383	364002	293941
Homologous recombination	465183	236524	400862	456312	391480	476792	415655	427460	494139	413960
Mismatch repair	399543	203137	346012	429192	348716	447183	369409	380515	445141	362184
Nucleotide excision repair	196667	84675.9	164122	205319	166099	212728	178807	184574	216038	176108
Ribosome	1.20061e+06	538113	1.01721e+06	1.09139e+06	965333	1.13924e+06	1.02169e+06	1.0651e+06	1.24353e+06	1.05145e+06
Type I diabetes mellitus	27435.8	10329.4	22638.4	25082.2	25413.5	25312.5	27696.3	27380.4	31591.7	25831.7
Type II diabetes mellitus	23020.7	16311.8	21040	29843	22149.4	30859.7	23399.2	22926	27834.7	21900.9
Alzheimer disease	25535.4	12433.4	23127.7	21769.1	19525.6	22599.6	20097.1	20963.9	24312.7	21301.1
Glycolysis / Gluconeogenesis	494293	327124	434017	553045	456020	577681	472364	464994	572850	463742
Photosynthesis	174468	78083.1	147821	161601	138674	167136	149365	157423	188154	164172
alpha-Linolenic acid metabolism	2609.72	17656.3	6512.26	4992.4	5674.37	4942.73	3914.36	2584.77	1908.49	3814.58
Fatty acid degradation	76265.3	96521.2	76361.4	93951.9	78908.7	98802.1	78018.5	76452.5	89380.4	72270.6
Biotin metabolism	63983.9	53037	55866.3	56552.7	50033.3	57935.5	62777.7	63028.3	54056.5	57449.9
Nicotinate and nicotinamide metabolism	189330	136736	171298	184450	162775	193810	176797	183357	207883	179017
D-Alanine metabolism	66407.2	30071.1	54193.5	68877.1	56650.2	70645.6	53477.6	54499.4	71475.3	52239.6
D-Glutamine and D-glutamate metabolism	76608.3	43050.9	65118.8	75683.3	65435.2	79681.2	68940	69343.6	83013.8	66264
Glutathione metabolism	83703.7	148255	97588.6	113698	105917	118803	91369.6	81822.1	107825	78026.5
Taurine and hypotaurine metabolism	52051.6	43209.6	50334.8	56308.3	54322	58660	56855.3	53926.6	63476.4	50066
Polyketide sugar unit biosynthesis	73981	40263.9	61342.5	76931.5	66941.4	82435.1	83590.6	82344.4	94977.3	77557.6
Terpenoid backbone biosynthesis	253442	123521	215037	245709	207216	255533	219637	227465	269699	225036
Purine metabolism	1.07737e+06	654036	947323	1.13179e+06	940851	1.17474e+06	989845	1.00834e+06	1.19706e+06	981503
Pyrimidine metabolism	930705	488619	806444	913392	803371	947812	827451	843634	1.00984e+06	829829
Drug metabolism - other enzymes	154615	79073.8	129044	147108	130112	154285	144583	149102	173960	149320

## Sheet: Table S6
Table S6. Summary of sequence data generated from colon contents of CO, ABX, CON, SP and PEC rats
Sample	Raw Read	Clean reads	contigs	N50(bp)	ORFs
ABX-3-JS	99198004	98737748	935	165189	6310
ABX-4-JS	90386972	89937066	6060	6140	19510
ABX-7-JS	87724224	87323020	11526	2481	23335
ABX-8-JS	168336384	167669292	4885	111733	12817
SP-5-JS	113897476	113393992	50596	8842	148457
SP-6-JS	159382266	158539454	397843	3397	993687
SP-7-JS	79376040	78919074	143451	3564	360928
SP-8-JS	81022124	80633560	90074	6204	244227
PEC-1-JS	81011324	80476046	288219	2193	641204
PEC-2-JS	92973248	92384548	177809	2531	401903
PEC-5-JS	88730658	88247914	82395	6107	231204
PEC-8-JS	92761672	92263490	178316	4745	465453
CO-1-JS	106468352	106035740	265866	1732	537838
CO-3-JS	79486298	79022350	131221	2287	280065
CO-5-JS	119241816	118744456	212671	2606	477105
CO-6-JS	101633754	101183564	196244	2476	432910
CON-1-JS	86382838	85902426	303912	2436	690083
CON-2-JS	104203182	103705120	289694	2512	659762
CON-4-JS	114155112	113652012	200607	4049	495558
CON-7-JS	91864852	91481344	235535	2584	525183
Sum	2038236596	2028252216	3267859	343808	7647539
Mean	1.01912e+08	1.01413e+08	163393	17190.4	382377
SEM	5.43864e+06	5.4208e+06	25787.6	9483.19	59264.5

## Sheet: Table S7
Table S7. The relative abundances (TPM) of restored genera specific to PEC based on metagenome sequencing analysis
Genus	CO	ABX	CON	SP	PEC
COE1	21582.4	328.852	58200.1	6432.7	34202.2
Coproplasma	21105.3	203.309	20565.5	7140.18	14444.2
Alistipes	7202.07	38.8185	4643.35	16316.6	18400
Zag111	5595.2	29.0614	5127.4	137.623	4089.5
Blautia	1490.79	44.2462	1956.65	7666.43	3439.48
UBA3263	5337.96	17.5233	4772.08	882.916	2056.86
RGIG8773	5002.06	389.466	3830.49	422.263	1003.96
Angelakisella	1574.66	10.7087	2299.3	776.282	1868.38
Flavonifractor	693.131	3.45305	812.078	2923.67	1105.9
CAG-196	3764.61	10.594	1522.23	19.8235	97.3503
RGIG8607	539.772	6.62703	890.028	187.608	3658.94
Anaerostipes	197.248	4.18029	211.145	1241.55	2473.57
CAJFPI01	1240.93	3.89992	1158.33	333.6	607.15
CAG-267	590.571	1.63899	812.806	13.3398	408.194
Erysipelatoclostridium	39.1364	3.93613	41.9103	1056.81	521.304
UBA5026	504.549	12.5396	567.953	129.205	251.58
UBA2883	751.679	4.34894	353.993	0.325975	317.733
Scatosoma	340.724	2.40841	334.541	142.657	374.306
Borkfalkia	343.096	1.78622	236.339	74.6667	525.927
UBA1394	317.303	8.31578	383.7	227.969	197.739
Avigastranaerophilus	295.391	10.3393	551.295	5.19494	66.1021
Hafnia	0.108796	906.618	0.188452	1.50027	0.935829
Scatocola	164.529	3.86483	690.021	0.992965	3.44419
Desulfovibrio	283.846	2.39514	408.05	18.3617	110.357
RUG191	376.423	4.74819	215.148	27.2776	132.534
CAG-448	203.336	1.47756	108.805	33.715	323.489
Scatousia	266.192	7.89697	220.156	24.9281	122.339
Holdemania	20.9158	0.0747585	21.5338	435.204	75.0199
UBA2813	221.376	3.04993	150.743	2.55043	115.594

## Sheet: Table S8
Table S8. Details of KEGG pathways restored specific to PEC rats
ko	Description		First Level KEGG function	Second Level KEGG function	CO (TPM)	ABX (TPM)	CON (TPM)	SP (TPM)	PEC (TPM)	SEM
ko04723	Retrograde endocannabinoid signaling		Organismal Systems	Nervous system	6.63464	201.206	7.80972	68.0439	33.0495	17.6832
ko00500	Starch and sucrose metabolism		Metabolism	Carbohydrate metabolism	7406.91	14082.4	7209.92	7903.72	7704.76	606.017
ko00040	Pentose and glucuronate interconversions		Metabolism	Carbohydrate metabolism	3593.01	9268.48	3279.24	4461.22	4160.34	511.839
ko00340	Histidine metabolism		Metabolism	Amino acid metabolism	2299.46	2598.02	2191.56	2955.98	2600.36	83.2596
ko00460	Cyanoamino acid metabolism		Metabolism	Metabolism of other amino acids	2276.6	1847.57	2004.56	3207.84	2695.95	138.717
ko00940	Phenylpropanoid biosynthesis		Metabolism	Biosynthesis of other secondary metabolites	1609.3	1299.87	1412.52	2479.18	2041.85	121.091
ko00280	Valine, leucine and isoleucine degradation		Metabolism	Amino acid metabolism	1045.79	2454.64	940.084	1284.5	1191.9	127.632
ko00053	Ascorbate and aldarate metabolism		Metabolism	Carbohydrate metabolism	695.592	6015.93	600.797	1082.76	940.693	479.401
ko00310	Lysine degradation		Metabolism	Amino acid metabolism	549.467	2571.46	479.763	636.131	575.455	185.586
ko00380	Tryptophan metabolism		Metabolism	Amino acid metabolism	356.234	3032.94	316.758	515.699	437.376	242.031
ko00405	Phenazine biosynthesis		Metabolism	Biosynthesis of other secondary metabolites	261.556	529.402	261.44	345.285	286.575	24.6778
ko00625	Chloroalkane and chloroalkene degradation		Metabolism	Xenobiotics biodegradation and metabolism	138.528	937.34	131.025	61.4025	92.5044	76.8547
ko00626	Naphthalene degradation		Metabolism	Xenobiotics biodegradation and metabolism	135.154	479.063	126.759	55.7594	89.0411	35.6364
ko00100	Steroid biosynthesis		Metabolism	Lipid metabolism	0.231307	24.7627	0.0832755	6.37855	3.21126	3.23585
ko03440	Homologous recombination		Genetic Information Processing	Replication and repair	7589.79	6502.18	7150.14	6434.26	6750.17	122.836
ko03430	Mismatch repair		Genetic Information Processing	Replication and repair	7073.57	5732.36	6898.32	6076.44	6288.83	135.629
ko03030	DNA replication		Genetic Information Processing	Replication and repair	6112	5018.66	5861.92	5225.38	5461.83	103.027
ko03420	Nucleotide excision repair		Genetic Information Processing	Replication and repair	3873.45	1960.01	3589.55	3192.12	3359.05	155.813
ko03410	Base excision repair		Genetic Information Processing	Replication and repair	3026.77	2504.78	2907.18	2564.85	2694.26	53.4128
ko03070	Bacterial secretion system		Environmental Information Processing	Membrane transport	5138.88	6835.88	5021.56	4501.55	4848.98	192.135
ko05111	Biofilm formation - Vibrio cholerae		Cellular Processes	Cellular community - prokaryotes	1867.06	5733.89	1850.69	2227.97	1896.43	348.66
ko04138	Autophagy - yeast		Cellular Processes	Transport and catabolism	14.7847	126.31	11.4865	20.7834	23.5624	14.9574
ko04137	Mitophagy - animal		Cellular Processes	Transport and catabolism	0.0531973	10.9763	0.006006	0.193492	0.313049	1.63801

## Sheet: Table S9
Table S9. The relative abundances of KEGG orthology (KO) genes restored specific to PEC rats
KO	CO (TPM)	ABX (TPM)	CON (TPM)	SP (TPM)	PEC (TPM)	SEM	Description
K00483	0.0758628	334.087	0	0.191086	0.236239	30.6561	hpaB; 4-hydroxyphenylacetate 3-monooxygenase [EC:1.14.14.9]
K11895	0.074571	139.409	0.0545455	6.51867	11.9757	12.5768	impH, vasB; type VI secretion system protein ImpH
K11645	3.46098	165.994	2.72419	92.6563	30.1697	16.3165	fbaB; fructose-bisphosphate aldolase, class I [EC:4.1.2.13]
K23004	9.79815	0	4.36611	83.7587	37.3893	10.8502	lgaB; L-galactono-1,5-lactonase [EC:3.1.1.-]
K10679	0.473553	180.7	0.675357	12.589	6.6592	16.3051	nfnB, nfsB; nitroreductase / dihydropteridine reductase [EC:1.-.-.- 1.5.1.34]
K06989	8.1917	151.879	6.99823	91.3044	19.012	14.7051	nadX, ASPDH; aspartate dehydrogenase [EC:1.4.1.21]
K02002	0.191307	172.792	0.365365	4.16303	5.72424	15.6872	proX; glycine betaine/proline transport system substrate-binding protein
K00658	2.15097	181.743	1.82517	19.0832	16.6123	15.9563	DLST, sucB; 2-oxoglutarate dehydrogenase E2 component (dihydrolipoamide succinyltransferase) [EC:2.3.1.61]
K13821	2.02064	156.696	1.45602	14.8388	11.8307	13.9584	putA; RHH-type transcriptional regulator, proline utilization regulon repressor / proline dehydrogenase / delta 1-pyrroline-5-carboxylate dehydrogenase [EC:1.5.5.2 1.2.1.88]
K02554	0.296519	115.673	0.118936	1.18964	0.676356	10.5902	mhpD; 2-keto-4-pentenoate hydratase [EC:4.2.1.80]
K00029	0.96033	318.418	0.782342	7.45935	3.77773	28.949	E1.1.1.40, maeB; malate dehydrogenase (oxaloacetate-decarboxylating)(NADP+) [EC:1.1.1.40]
K13985	6.59992	189.557	7.714	67.8922	32.5033	16.7226	NAPEPLD; N-acyl-phosphatidylethanolamine-hydrolysing phospholipase D [EC:3.1.4.54]
K02001	0.625023	148.256	0.574769	5.03393	6.25645	13.4338	proW; glycine betaine/proline transport system permease protein
K01966	17.1576	0	14.2391	109.13	49.4464	11.9996	PCCB, pccB; propionyl-CoA carboxylase beta chain [EC:6.4.1.3 2.1.3.15]
K00281	17.8676	225.229	11.0093	80.2371	45.6011	19.0696	GLDC, gcvP; glycine dehydrogenase [EC:1.4.4.2]
K01911	0.781142	162.523	1.08221	6.99418	3.05173	14.6941	menE; O-succinylbenzoic acid---CoA ligase [EC:6.2.1.26]
K00603	23.4284	0.338703	15.4339	94.5382	54.4943	10.6098	fctD; glutamate formiminotransferase / 5-formyltetrahydrofolate cyclo-ligase [EC:2.1.2.5 6.3.3.2]
K02769	3.57846	522.048	3.32782	18.6312	21.9775	47.0965	fruAb; fructose PTS system EIIB component [EC:2.7.1.202]
K05813	3.44719	436.96	1.66091	8.90529	6.58048	39.7083	ugpB; sn-glycerol 3-phosphate transport system substrate-binding protein
K15587	0.500105	160.108	0.186584	0.930482	0.567223	14.6771	nikD, cntD; nickel transport system ATP-binding protein [EC:7.2.2.11]
K00275	2.57805	135.468	2.39093	11.099	7.90448	12.0027	pdxH, PNPO; pyridoxamine 5'-phosphate oxidase [EC:1.4.3.5]
K16905	10.5251	0.174802	7.46535	34.3961	35.5719	4.50104	K16905; fluoroquinolone transport system permease protein
K08325	2.95143	210.107	2.33616	10.3255	12.6039	18.7337	yqhD; NADP-dependent alcohol dehydrogenase [EC:1.1.-.-]
K01470	42.9941	113.487	29.705	99.741	55.9768	8.29852	E3.5.2.10; creatinine amidohydrolase [EC:3.5.2.10]
K11261	3.57563	0	3.6018	11.3849	9.96743	1.08899	fwdE, fmdE; formylmethanofuran dehydrogenase subunit E [EC:1.2.7.12]
K11530	2.05046	130.953	1.77297	5.4704	6.99873	11.8549	lsrG; (4S)-4-hydroxy-5-phosphonooxypentane-2,3-dione isomerase [EC:5.3.1.32]
K17363	10.9929	0.804077	8.40773	25.8217	16.7149	2.54306	urdA; urocanate reductase [EC:1.3.99.33]
K02794	5.12668	197.734	3.35005	9.40212	8.66576	18.2616	manX; mannose PTS system EIIAB component [EC:2.7.1.191]
K02472	55.9579	206.182	49.0612	133.182	89.2756	14.6418	wecC; UDP-N-acetyl-D-mannosaminuronic acid dehydrogenase [EC:1.1.1.336]
K02795	5.0008	174.194	4.14258	10.9079	13.5569	15.3902	manY; mannose PTS system EIIC component
K01759	35.5382	102.796	35.1921	91.5025	44.7621	7.66081	GLO1, gloA; lactoylglutathione lyase [EC:4.4.1.5]
K02760	13.9355	842.621	11.2853	29.0105	31.9002	75.5413	celA, chbB; cellobiose PTS system EIIB component [EC:2.7.1.196 2.7.1.205]
K01834	49.8085	186.921	23.6647	57.3499	90.5808	14.1227	PGAM, gpmA; 2,3-bisphosphoglycerate-dependent phosphoglycerate mutase [EC:5.4.2.11]
K00880	7.34996	548.686	6.7676	15.4881	11.1834	49.4656	lyxK; L-xylulokinase [EC:2.7.1.53]
K01639	85.508	223.633	77.0424	174.985	110.827	15.1036	E4.1.3.3, nanA, NPL; N-acetylneuraminate lyase [EC:4.1.3.3]
K01916	1.45659	151.991	1.22737	2.7811	3.74076	13.8074	nadE; NAD+ synthase [EC:6.3.1.5]
K02121	57.1614	1.85064	53.2398	103.318	75.0636	8.30714	ATPVE, ntpE, atpE; V/A-type H+/Na+-transporting ATPase subunit E
K00694	8.38246	408.57	8.53063	16.3909	9.87801	36.5978	bcsA; cellulose synthase (UDP-forming) [EC:2.4.1.12]
K00230	16.3579	196.401	9.3016	17.4386	24.5576	16.6276	hemG; menaquinone-dependent protoporphyrinogen oxidase [EC:1.3.5.3]
K11927	35.5444	150.614	34.3814	62.1107	54.6824	10.4406	rhlE; ATP-dependent RNA helicase RhlE [EC:3.6.4.13]
K02761	43.9476	1702.44	45.2567	79.0944	63.4363	151.218	celB, chbC; cellobiose PTS system EIIC component
K07720	849.637	11.4588	850.299	1396.38	1033.98	115.876	yesN; two-component system, response regulator YesN
K02371	98.6747	5.00954	96.9733	154.868	105.311	12.1546	fabK; enoyl-[acyl-carrier protein] reductase II [EC:1.3.1.9]
K03100	508.153	197.066	486.433	770.909	595.538	47.6339	lepB; signal peptidase I [EC:3.4.21.89]
K01738	254.792	161.044	240.054	364.152	263.271	18.9749	cysK; cysteine synthase [EC:2.5.1.47]
K14155	330.999	138.113	263.859	384.105	381.61	23.1248	patB, malY; cysteine-S-conjugate beta-lyase [EC:4.4.1.13]
K00949	140.262	13.9791	148.988	204.709	171.939	15.1481	thiN, TPK1, THI80; thiamine pyrophosphokinase [EC:2.7.6.2]
K03735	6.46681	332.393	8.1197	10.6931	6.63145	29.804	eutB; ethanolamine ammonia-lyase large subunit [EC:4.3.1.7]
K00059	482.19	662.638	456.73	584.314	452.716	22.2862	fabG, OAR1; 3-oxoacyl-[acyl-carrier protein] reductase [EC:1.1.1.100]
K03736	4.79504	302.276	5.80681	7.37899	4.12396	27.2792	eutC; ethanolamine ammonia-lyase small subunit [EC:4.3.1.7]
K11175	212.529	159.983	201.638	247.344	235.402	7.72117	purN; phosphoribosylglycinamide formyltransferase 1 [EC:2.1.2.2]
K02500	190.362	141.107	186.369	215.004	190.511	6.16597	hisF; imidazole glycerol-phosphate synthase subunit HisF [EC:4.3.2.10]
K00817	222.926	149.831	223.624	245.516	226.518	7.98326	hisC; histidinol-phosphate aminotransferase [EC:2.6.1.9]
K01887	418.447	153.741	387.194	344.152	372.17	22.1369	RARS, argS; arginyl-tRNA synthetase [EC:6.1.1.19]
K21636	617	279.88	645.722	573.429	541.349	31.2093	nrdD; ribonucleoside-triphosphate reductase (formate) [EC:1.1.98.6]
K02335	467.7	271.861	433.609	383.679	418.788	16.96	polA; DNA polymerase I [EC:2.7.7.7]
K01808	258.652	155.773	251.008	221.889	235.756	8.67198	rpiB; ribose 5-phosphate isomerase B [EC:5.3.1.6]
K02950	281.842	160.466	268.339	231.163	238.864	10.6142	RP-S12, MRPS12, rpsL; small subunit ribosomal protein S12
K07462	412.164	201.101	396.662	337.755	359.744	17.922	recJ; single-stranded-DNA-specific exonuclease [EC:3.1.-.-]
K01881	396.416	253.036	380.459	317.746	344.627	12.8345	PARS, proS; prolyl-tRNA synthetase [EC:6.1.1.15]
K01972	564.67	401.671	577.436	476.65	480.743	16.4614	E6.5.1.2, ligA, ligB; DNA ligase (NAD+) [EC:6.5.1.2]
K03217	415.531	265.138	435.691	358.057	399.236	15.1325	yidC, spoIIIJ, OXA1, ccfA; YidC/Oxa1 family membrane protein insertase
K02316	930.943	224.137	881.063	698.556	830.589	59.622	dnaG; DNA primase [EC:2.7.7.101]
K06001	203.204	1.5589	199.066	134.675	178.035	17.6948	trpB; tryptophan synthase beta chain [EC:4.2.1.20]
K00334	68.0155	156.38	75.5939	51.0101	59.8833	9.07281	nuoE; NADH-quinone oxidoreductase subunit E [EC:7.1.1.2]
K03750	43.8458	151.927	41.8568	23.8079	22.8787	11.3781	moeA; molybdopterin molybdotransferase [EC:2.10.1.1]
K03179	13.6726	196.385	12.5381	6.16419	5.44437	17.1993	ubiA; 4-hydroxybenzoate polyprenyltransferase [EC:2.5.1.39]
K02434	171.516	17.8507	200.391	96.2689	114.991	16.7594	gatB, PET112; aspartyl-tRNA(Asn)/glutamyl-tRNA(Gln) amidotransferase subunit B [EC:6.3.5.6 6.3.5.7]
K03660	98.9479	3.68041	113.202	50.7781	70.8945	10.4395	OGG1; N-glycosylase/DNA lyase [EC:3.2.2.- 4.2.99.18]
K01255	52.1781	366.505	42.2105	18.4249	22.7205	30.7341	CARP, pepA; leucyl aminopeptidase [EC:3.4.11.1]
K01524	105.591	400.015	94.6931	40.8492	65.2986	30.4294	ppx-gppA; exopolyphosphatase / guanosine-5'-triphosphate,3'-diphosphate pyrophosphatase [EC:3.6.1.11 3.6.1.40]
K04072	133.555	190.763	124.814	52.7872	85.8531	11.9062	adhE; acetaldehyde dehydrogenase / alcohol dehydrogenase [EC:1.2.1.10 1.1.1.1]
K04042	80.0249	238.635	77.3161	32.3821	37.2331	17.4829	glmU; bifunctional UDP-N-acetylglucosamine pyrophosphorylase / Glucosamine-1-phosphate N-acetyltransferase [EC:2.7.7.23 2.3.1.157]
K03636	10.4608	78.587	9.98325	3.58433	4.22228	6.62995	moaD, cysO; sulfur-carrier protein
K10212	29.6239	0.811306	51.6532	15.7687	39.6501	5.60152	K10212, crtO; glycosyl-4,4'-diaponeurosporenoate acyltransferase [EC:2.3.1.-]
K12506	39.5065	0.054352	34.8957	10.2551	19.6313	3.9838	ispDF; 2-C-methyl-D-erythritol 4-phosphate cytidylyltransferase / 2-C-methyl-D-erythritol 2,4-cyclodiphosphate synthase [EC:2.7.7.60 4.6.1.12]
K00872	62.3038	186.424	52.8388	15.4244	26.581	14.5078	thrB; homoserine kinase [EC:2.7.1.39]
K05343	56.5063	136.261	77.9369	22.1752	32.5484	10.5756	treS; maltose alpha-D-glucosyltransferase / alpha-amylase [EC:5.4.99.16 3.2.1.1]
K00836	5.1819	149.578	7.44751	2.10481	2.88799	13.4659	ectB, dat; diaminobutyrate-2-oxoglutarate transaminase [EC:2.6.1.76]
K03462	22.4387	210.621	30.3693	6.98299	14.9706	17.8577	NAMPT; nicotinamide phosphoribosyltransferase [EC:2.4.2.12]
K01919	23.3064	208.126	14.8109	3.1665	5.30215	18.1711	gshA; glutamate--cysteine ligase [EC:6.3.2.2]
K20276	117.449	229.499	170.687	35.2618	71.8673	19.4174	bapA; large repetitive protein
K02047	7.76611	149.996	19.5882	3.38129	13.4047	12.9351	cysW; sulfate/thiosulfate transport system permease protein
K20483	11.5087	0.0287612	11.0928	1.65076	5.34776	1.28449	nisB, spaB, epiB; lantibiotic biosynthesis protein
K02046	9.42253	157.071	18.4194	2.7349	13.6113	13.5897	cysU; sulfate/thiosulfate transport system permease protein
K23163	8.20812	244.09	18.8705	2.76735	12.7265	21.5951	sbp; sulfate/thiosulfate transport system substrate-binding protein
K02045	6.75203	159.85	20.0782	2.71127	12.0813	13.8852	cysA; sulfate/thiosulfate transport system ATP-binding protein [EC:7.3.2.3]
K01458	1.3218	176.231	3.33375	0.427354	0.736703	16.0825	hutG; N-formylglutamate deformylase [EC:3.5.1.68]
K20484	9.0003	0	11.5233	1.46607	9.09617	1.49618	nisC, spaC, epiC; lantibiotic biosynthesis protein
K20527	1.25433	0	0.895931	0.110003	0.201382	0.129916	trbB; type IV secretion system protein TrbB [EC:7.4.2.8]
K06208	9.66827	0.296687	7.0773	0.832283	3.8314	1.1176	aroH; chorismate mutase [EC:5.4.99.5]
K00772	17.8739	1.37086	11.5486	1.24436	2.94142	1.93742	mtaP, MTAP; 5'-methylthioadenosine phosphorylase [EC:2.4.2.28]
K06879	9.65795	165.259	6.99451	0.620978	2.937	14.7749	queF; 7-cyano-7-deazaguanine reductase [EC:1.7.1.13]
K13583	4.97267	0	4.17941	0.213674	0.924422	0.786217	gcrA; GcrA cell cycle regulator
K22026	0.602386	0	1.59929	0.0790373	1.44483	0.254906	K22026; nucleoside kinase [EC:2.7.1.73 2.7.1.213 2.7.1.-]
K20533	1.52937	0	1.34785	0.0504065	0.149175	0.188598	trbI; type IV secretion system protein TrbI
K01920	14.7243	196.491	10.3221	0.384124	3.89125	17.4703	gshB; glutathione synthase [EC:6.3.2.3]
K16149	21.227	0.049305	15.3795	0.221326	4.2282	2.37205	K16149; 1,4-alpha-glucan branching enzyme [EC:2.4.1.18]
K21006	0.52023	0	0.660446	0.00906075	0.807093	0.163923	pelA; polysaccharide biosynthesis protein PelA
K01601	13.7827	0	8.13681	0	1.81802	1.60161	rbcL; ribulose-bisphosphate carboxylase large chain [EC:4.1.1.39]
K03342	7.75451	0	5.82235	0	0.557098	1.08502	pabBC; para-aminobenzoate synthetase / 4-amino-4-deoxychorismate lyase [EC:2.6.1.85 4.1.3.38]
K11003	0.848162	0	1.1839	0	0.45041	0.185411	hlyD, cyaD; hemolysin D
K11329	13.0272	0	8.74547	0	3.30129	1.62295	rpaB; two-component system, OmpR family, response regulator RpaB
K13273	12.5273	0	7.96991	0	2.88253	1.51756	PMVK; phosphomevalonate kinase [EC:2.7.4.2]
K13581	0.985603	0	1.00922	0	0.246338	0.185459	ccrM; modification methylase [EC:2.1.1.72]
K17244	9.07725	0	6.25188	0	3.13879	1.18891	chiE; putative chitobiose transport system substrate-binding protein
K17245	13.083	0.0711617	8.96962	0	3.47421	1.5979	chiF; putative chitobiose transport system permease protein
K17246	13.3471	0	8.7553	0	3.3487	1.59362	chiG; putative chitobiose transport system permease protein

## Sheet: Table S10
Table S10. The relative abundances (TPM) of KO genes associated with oxidative- and reductive- metabolism in colon metagenome
	KO genes	Description	CO	ABX	CON	SP	PEC
Sulfur metabolism	K01738	cysK; cysteine synthase [EC:2.5.1.47]	254.792	161.044	240.054	364.152	263.271
	K02045	cysA; sulfate/thiosulfate transport system ATP-binding protein [EC:7.3.2.3]	6.75203	159.85	20.0782	2.71127	12.0813
	K02046	cysU; sulfate/thiosulfate transport system permease protein	9.42253	157.071	18.4194	2.7349	13.6113
	K02047	cysW; sulfate/thiosulfate transport system permease protein	7.76611	149.996	19.5882	3.38129	13.4047
	K07307	dmsB; anaerobic dimethyl sulfoxide reductase subunit B	1.33214	123.72	0.486701	3.20101	2.70932
	K11180	dsrA; dissimilatory sulfite reductase alpha subunit [EC:1.8.99.5]	4.51228	0	5.34209	0.637552	0.690466
	K11181	dsrB; dissimilatory sulfite reductase beta subunit [EC:1.8.99.5]	4.14484	0	5.25588	0.557752	0.486236
	K23163	sbp; sulfate/thiosulfate transport system substrate-binding protein	8.20812	244.09	18.8705	2.76735	12.7265
Glutathione metabolisn	K01255	CARP, pepA; leucyl aminopeptidase [EC:3.4.11.1]	52.1781	366.505	42.2105	18.4249	22.7205
	K01919	gshA; glutamate--cysteine ligase [EC:6.3.2.2]	23.3064	208.126	14.8109	3.1665	5.30215
	K01920	gshB; glutathione synthase [EC:6.3.2.3]	14.7243	196.491	10.3221	0.384124	3.89125
Carbon metabolism	K00029	E1.1.1.40, maeB; malate dehydrogenase (oxaloacetate-decarboxylating)(NADP+) [EC:1.1.1.40]	0.96033	318.418	0.782342	7.45935	3.77773
	K00116	mqo; malate dehydrogenase (quinone) [EC:1.1.5.4]	11.6355	301.585	11.9352	1.15971	0.52419
	K00164	OGDH, sucA; 2-oxoglutarate dehydrogenase E1 component [EC:1.2.4.2]	0.26758	194.846	0.173867	10.2482	4.7703
	K00245	frdB; fumarate reductase iron-sulfur subunit [EC:1.3.5.4]	14.9724	197.482	13.4435	2.74193	1.14066
	K00246	frdC; fumarate reductase subunit C	10.5454	0	9.87386	2.19575	1.61923
	K00261	GLUD1_2, gdhA; glutamate dehydrogenase (NAD(P)+) [EC:1.4.1.3]	1.2807	133.38	0.215768	6.25797	3.2942
	K00281	GLDC, gcvP; glycine dehydrogenase [EC:1.4.4.2]	17.8676	225.229	11.0093	80.2371	45.6011
	K00658	DLST, sucB; 2-oxoglutarate dehydrogenase E2 component (dihydrolipoamide succinyltransferase) [EC:2.3.1.61]	2.15097	181.743	1.82517	19.0832	16.6123
	K01595	ppc; phosphoenolpyruvate carboxylase [EC:4.1.1.31]	15.3737	226.074	15.9479	2.21472	2.13802
	K01601	rbcL; ribulose-bisphosphate carboxylase large chain [EC:4.1.1.39]	13.7827	0	8.13681	0	1.81802
	K01625	eda; 2-dehydro-3-deoxyphosphogluconate aldolase / (4S)-4-hydroxy-2-oxoglutarate aldolase [EC:4.1.2.14 4.1.3.42]	229.461	133.828	201.66	231.228	235.956
	K01681	ACO, acnA; aconitate hydratase [EC:4.2.1.3]	0.245228	155.67	0.0373952	11.1181	4.99895
	K01682	acnB; aconitate hydratase 2 / 2-methylisocitrate dehydratase [EC:4.2.1.3 4.2.1.99]	12.7854	355.392	10.5469	1.07217	0.451605
	K01808	rpiB; ribose 5-phosphate isomerase B [EC:5.3.1.6]	258.652	155.773	251.008	221.889	235.756
	K01834	PGAM, gpmA; 2,3-bisphosphoglycerate-dependent phosphoglycerate mutase [EC:5.4.2.11]	49.8085	186.921	23.6647	57.3499	90.5808
	K01902	sucD; succinyl-CoA synthetase alpha subunit [EC:6.2.1.5]	2.17617	111.774	2.17851	13.6774	7.61259
	K01962	accA; acetyl-CoA carboxylase carboxyl transferase subunit alpha [EC:6.4.1.2 2.1.3.15]	67.5445	190.439	65.489	30.3789	29.5444
	K01966	PCCB, pccB; propionyl-CoA carboxylase beta chain [EC:6.4.1.3 2.1.3.15]	17.1576	0	14.2391	109.13	49.4464
	K03841	FBP, fbp; fructose-1,6-bisphosphatase I [EC:3.1.3.11]	12.622	209.741	14.0262	3.08212	1.44241
	K11261	fwdE, fmdE; formylmethanofuran dehydrogenase subunit E [EC:1.2.7.12]	3.57563	0	3.6018	11.3849	9.96743
	K11645	fbaB; fructose-bisphosphate aldolase, class I [EC:4.1.2.13]	3.46098	165.994	2.72419	92.6563	30.1697
	K13788	pta; phosphate acetyltransferase [EC:2.3.1.8]	3.44088	184.288	4.39556	0.669566	0.376192
	K16306	K16306; fructose-bisphosphate aldolase / 2-amino-3,7-dideoxy-D-threo-hept-6-ulosonate synthase [EC:4.1.2.13 2.2.1.10]	2.37382	0	3.41099	0	0.216887
Biosynthesis of amino acids	K00619	argA; amino-acid N-acetyltransferase [EC:2.3.1.1]	2.69743	0	2.9687	0	0.104952
	K00817	hisC; histidinol-phosphate aminotransferase [EC:2.6.1.9]	222.926	149.831	223.624	245.516	226.518
	K00836	ectB, dat; diaminobutyrate-2-oxoglutarate transaminase [EC:2.6.1.76]	5.1819	149.578	7.44751	2.10481	2.88799
	K00872	thrB; homoserine kinase [EC:2.7.1.39]	62.3038	186.424	52.8388	15.4244	26.581
	K02500	hisF; imidazole glycerol-phosphate synthase subunit HisF [EC:4.3.2.10]	190.362	141.107	186.369	215.004	190.511
	K05823	dapL; N-acetyldiaminopimelate deacetylase [EC:3.5.1.47]	2.14073	15.0298	1.04756	3.29032	3.87917
	K06001	trpB; tryptophan synthase beta chain [EC:4.2.1.20]	203.204	1.5589	199.066	134.675	178.035
	K06208	aroH; chorismate mutase [EC:5.4.99.5]	9.66827	0.296687	7.0773	0.832283	3.8314
	K14155	patB, malY; cysteine-S-conjugate beta-lyase [EC:4.4.1.13]	330.999	138.113	263.859	384.105	381.61

[truncated: 1 more sheets: Table S11]
